# Supplementary material for: “We are pleading for the government to do more”: Road user perspectives on the magnitude, contributing factors, and potential solutions to road traffic injuries and deaths in Ghana
Source: PLoS One. 2024 May 24;19(5):e0300458. doi: 10.1371/journal.pone.0300458 (PMC11125548; doi:10.1371/journal.pone.0300458)
Supplement: S2 File — (ZIP) [file pone.0300458.s002.zip]

Archive with 24 entries (24 files):
- Transcripts to share/Participant _121_vulnerable.docx
- Transcripts to share/Participant_101_non_vulnerable.docx
- Transcripts to share/Participant_102_non_vulnerable.docx
- Transcripts to share/Participant_103_vulnerable.docx
- Transcripts to share/Participant_104_vulnerable.docx
- Transcripts to share/Participant_105_non_vulnerable.docx
- Transcripts to share/Participant_106_non_vulnerable.docx
- Transcripts to share/Participant_107_vulnerable.docx
- Transcripts to share/Participant_108_vulnerable.docx
- Transcripts to share/Participant_109_non_vulnerable.docx
- Transcripts to share/Participant_110_non_vulnerable.docx
- Transcripts to share/Participant_111_vulnerable.docx
- Transcripts to share/Participant_112_vulnerable.docx
- Transcripts to share/Participant_113_vulnerable.docx
- Transcripts to share/Participant_114_vulnerable.docx
- Transcripts to share/Participant_115_vulnerable.docx
- Transcripts to share/Participant_116_vulnerable.docx
- Transcripts to share/Participant_117_vulnerable.docx
- Transcripts to share/Participant_118_non_vulnerable.docx
- Transcripts to share/Participant_119_non_vulnerable.docx
- Transcripts to share/Participant_120_non_vulnerable.docx
- Transcripts to share/Participant_122_vulnerable.docx
- Transcripts to share/Participant_123_non_vulnerable.rtf
- Transcripts to share/Participant_124_vulnerable.docx
